# Supplementary material for: A tetra­gonal polymorph of bis­[hydro­tris­(pyrazol-1-yl)borato]iron(II)
Source: Acta Crystallogr Sect E Struct Rep Online. 2011 Jul 6;67(Pt 8):m1033. doi: 10.1107/S1600536811025839 (PMC3212124; doi:10.1107/S1600536811025839)
Supplement: Supplementary file 1 [file e-67-m1033-sup1.cif]

##############################################################################
#                                                                            #
# This CIF contains the data in a paper accepted for publication in          #
# Acta Crystallographica Section E. It conforms to the requirements of       #
# Notes for Authors for Acta Crystallographica Section E, and has been       #
# peer reviewed under the auspices of the IUCr Commission on Journals.       #
#                                                                            #
# Full details of the Crystallographic Information File format               #
# are given in the paper "The Crystallographic Information File (CIF):       #
# a New Standard Archive File for Crystallography" by S. R. Hall, F. H.      #
# Allen and I. D. Brown [Acta Cryst. (1991), A47, 655-685].                  #
#                                                                            #
# The current version of the core CIF dictionary is obtainable from          #
# ftp://ftp.iucr.org/pub/cif_core.dic.                                       #
#                                                                            #
# Software is freely available for graphical display of the structure(s)     #
# in this CIF. For information consult the CIF software page                 #
# http://www.iucr.org/resources/cif/software.                                #
#                                                                            #
# This file may be used for bona fide research purposes within the           #
# scientific community so long as proper attribution is given to the journal # 
# article from which it was obtained.                                        #
#                                                                            #
##############################################################################
data_global
_audit_creation_method     'form.cif (version 2.0)'
_journal_data_validation_number     ?
_journal_date_recd_electronic     2011-06-22
_journal_date_accepted     2011-06-30
_journal_name_full     'Acta Crystallographica, Section E'
_journal_year     2011
_journal_volume     67
_journal_issue      8
_journal_page_first     m1033
_journal_page_last     m1033
_journal_paper_category     QM
_journal_coeditor_code     HG5058
_publ_contact_author_name     'Dr Zhong-Hai Ni'
_publ_contact_author_address
;
School of Chemical Engineering and Technology
China University of Mining and Technology
Xuzhou 221116,Jiangsu Province,
People's Republic of China
;
_publ_contact_author_email     nizhonghai@cumt.edu.cn
_publ_contact_author_Phone     '0086-516-83883927'
_publ_section_title
;
A tetragonal polymorph of bis[hydrotris(pyrazol-1-yl)borato]iron(II)
;
loop_
    _publ_author_name
    _publ_author_address
    'Zhong-Hai Ni'
;
School of Chemical Engineering and Technology
China University of Mining and Technology
Xuzhou 221116, Jiangsu Province,
People's Republic of China
;
    'Guo-Ling Li'
;
School of Chemical Engineering and Technology
China University of Mining and Technology
Xuzhou 221116, Jiangsu Province,
People's Republic of China
;
    'Rui Ma'
;
School of Chemical Engineering and Technology
China University of Mining and Technology
Xuzhou 221116, Jiangsu Province,
People's Republic of China
;
    'Jing Nie'
;
School of Chemical Engineering and Technology
China University of Mining and Technology
Xuzhou 221116, Jiangsu Province,
People's Republic of China
;
data_I
_audit_creation_method     SHELXL-97
_chemical_name_systematic
;
bis[hydrotris(pyrazol-1-yl)borato]iron(II)
;
_chemical_name_common     ?
_chemical_formula_moiety     'C18 H20 B2 Fe N12'
_chemical_formula_sum     'C18 H20 B2 Fe N12'
_chemical_formula_iupac     '[Fe (C9 H10 B1 N6)2]'
_chemical_formula_weight     481.93
_chemical_melting_point     ?
_symmetry_cell_setting     tetragonal
_symmetry_space_group_name_H-M     'P 42/n c m'
_symmetry_space_group_name_Hall     '-P 4ac 2ac'
loop_
    _symmetry_equiv_pos_as_xyz
    'x, y, z'
    '-y+1/2, x, z+1/2'
    '-x+1/2, -y+1/2, z'
    'y, -x+1/2, z+1/2'
    'x+1/2, -y, -z+1/2'
    'y+1/2, x+1/2, -z'
    '-x, y+1/2, -z+1/2'
    '-y, -x, -z'
    '-x, -y, -z'
    'y-1/2, -x, -z-1/2'
    'x-1/2, y-1/2, -z'
    '-y, x-1/2, -z-1/2'
    '-x-1/2, y, z-1/2'
    '-y-1/2, -x-1/2, z'
    'x, -y-1/2, z-1/2'
    'y, x, z'
_cell_length_a     17.017(3)
_cell_length_b     17.017(3)
_cell_length_c     7.4099(15)
_cell_angle_alpha     90.00
_cell_angle_beta     90.00
_cell_angle_gamma     90.00
_cell_volume     2145.7(7)
_cell_formula_units_Z     4
_cell_measurement_reflns_used     1210
_cell_measurement_theta_min     2.38
_cell_measurement_theta_max     27.05
_cell_measurement_temperature     123(2)
_exptl_crystal_description     Block
_exptl_crystal_colour     Brown
_exptl_crystal_size_max     0.2
_exptl_crystal_size_mid     0.15
_exptl_crystal_size_min     0.12
_exptl_crystal_density_diffrn     1.492
_exptl_crystal_density_meas     ?
_exptl_crystal_density_method     'not measured'
_exptl_crystal_F_000     992
_exptl_absorpt_coefficient_mu     0.738
_exptl_absorpt_correction_type     'multi-scan'
_exptl_absorpt_process_details     '(SADABS; Sheldrick, 2003)'
_exptl_absorpt_correction_T_min     0.867
_exptl_absorpt_correction_T_max     0.916
_exptl_special_details
;
;
_diffrn_ambient_temperature     123(2)
_diffrn_radiation_type     MoK\a
_diffrn_radiation_wavelength     0.71073
_diffrn_radiation_source     'fine-focus sealed tube'
_diffrn_radiation_monochromator     graphite
_diffrn_measurement_device_type     'Bruker APEXII CCD area-detector'
_diffrn_measurement_method     '\f and \w'
_diffrn_detector_area_resol_mean     ?
_diffrn_reflns_number     14091
_diffrn_reflns_av_R_equivalents     0.0344
_diffrn_reflns_av_sigmaI/netI     0.0128
_diffrn_reflns_theta_min     3.39
_diffrn_reflns_theta_max     25.99
_diffrn_reflns_theta_full     25.99
_diffrn_measured_fraction_theta_max     0.990
_diffrn_measured_fraction_theta_full     0.990
_diffrn_reflns_limit_h_min     -20
_diffrn_reflns_limit_h_max     20
_diffrn_reflns_limit_k_min     -20
_diffrn_reflns_limit_k_max     16
_diffrn_reflns_limit_l_min     -9
_diffrn_reflns_limit_l_max     8
_diffrn_standards_number     0
_diffrn_standards_interval_count     0
_diffrn_standards_interval_time     0
_diffrn_standards_decay_%     0
_refine_special_details
;
Refinement of <i>F</i>^2^ against ALL reflections. The weighted <i>R</i>-factor
<i>wR</i> and goodness of fit <i>S</i> are based on <i>F</i>^2^, conventional
<i>R</i>-factors <i>R</i> are based on <i>F</i>, with <i>F</i> set to zero for
negative <i>F</i>^2^. The threshold expression of <i>F</i>^2^ >
\s(<i>F</i>^2^) is used only for calculating <i>R</i>-factors(gt) <i>etc</i>.
and is not relevant to the choice of reflections for refinement.
<i>R</i>-factors based on <i>F</i>^2^ are statistically about twice as large
as those based on <i>F</i>, and <i>R</i>- factors based on ALL data will be
even larger.
;
_reflns_number_total     1099
_reflns_number_gt     1095
_reflns_threshold_expression     I>2sigma(I)
_refine_ls_structure_factor_coef     Fsqd
_refine_ls_matrix_type     full
_refine_ls_R_factor_all     0.0374
_refine_ls_R_factor_gt     0.0372
_refine_ls_wR_factor_gt     0.1224
_refine_ls_wR_factor_ref     0.1226
_refine_ls_goodness_of_fit_ref     0.953
_refine_ls_restrained_S_all     0.953
_refine_ls_number_reflns     1099
_refine_ls_number_parameters     87
_refine_ls_number_restraints     0
_refine_ls_hydrogen_treatment     noref
_refine_ls_weighting_scheme     calc
_refine_ls_weighting_details
         'calc w=1/[\s^2^(Fo^2^)+(0.0908P)^2^+2.7074P] where P=(Fo^2^+2Fc^2^)/3'
_atom_sites_solution_hydrogens     geom
_atom_sites_solution_primary     direct
_atom_sites_solution_secondary     difmap
_refine_ls_shift/su_max     0.000
_refine_ls_shift/su_mean     0.000
_refine_diff_density_max     0.425
_refine_diff_density_min     -0.386
_refine_ls_extinction_method     none
_refine_ls_extinction_coef     ?
loop_
    _atom_type_symbol
    _atom_type_description
    _atom_type_scat_dispersion_real
    _atom_type_scat_dispersion_imag
    _atom_type_scat_source
    'C' 'C' 0.0033 0.0016
                         'International Tables Vol C Tables 4.2.6.8 and 6.1.1.4'
    'H' 'H' 0.0000 0.0000
                         'International Tables Vol C Tables 4.2.6.8 and 6.1.1.4'
    'B' 'B' 0.0013 0.0007
                         'International Tables Vol C Tables 4.2.6.8 and 6.1.1.4'
    'N' 'N' 0.0061 0.0033
                         'International Tables Vol C Tables 4.2.6.8 and 6.1.1.4'
    'Fe' 'Fe' 0.3463 0.8444
                         'International Tables Vol C Tables 4.2.6.8 and 6.1.1.4'
_computing_data_collection     'APEX2 (Bruker, 2004)'
_computing_cell_refinement     'SAINT-Plus (Bruker, 2001)'
_computing_data_reduction     'SAINT-Plus (Bruker, 2001'
_computing_structure_solution     'SHELXS97 (Sheldrick, 2008)'
_computing_structure_refinement     'SHELXL97 (Sheldrick, 2008)'
_computing_molecular_graphics     'XP (Sheldrick, 1998)'
_computing_publication_material     'XP (Sheldrick, 1998)'
loop_
    _atom_site_type_symbol
    _atom_site_label
    _atom_site_fract_x
    _atom_site_fract_y
    _atom_site_fract_z
    _atom_site_U_iso_or_equiv
    _atom_site_adp_type
    _atom_site_calc_flag
    _atom_site_refinement_flags
    _atom_site_occupancy
    _atom_site_symmetry_multiplicity
    _atom_site_disorder_assembly
    _atom_site_disorder_group
    Fe Fe1 0 0 0 0.0125(3) Uani d S 1 4 . .
    B B1 0.11871(13) 0.11871(13) 0.1589(4) 0.0150(6) Uani d S 1 2 . .
    H H1A 0.1588(14) 0.1588(14) 0.211(4) 0.013(7) Uiso d S 1 2 . .
    C C1 0.19598(12) 0.00348(11) 0.3210(3) 0.0173(5) Uani d . 1 1 . .
    H H1 0.2365 0.0317 0.3749 0.021 Uiso calc R 1 1 . .
    C C2 0.18477(12) -0.07653(13) 0.3322(3) 0.0218(5) Uani d . 1 1 . .
    H H2 0.2154 -0.1127 0.3947 0.026 Uiso calc R 1 1 . .
    C C3 0.11737(12) -0.09163(12) 0.2293(3) 0.0201(5) Uani d . 1 1 . .
    H H3 0.0954 -0.1411 0.2117 0.024 Uiso calc R 1 1 . .
    C C4 0.08225(9) 0.08225(9) -0.3162(3) 0.0176(6) Uani d S 1 2 . .
    H H4 0.0562 0.0562 -0.4090 0.021 Uiso calc SR 1 2 . .
    C C5 0.13997(9) 0.13996(9) -0.3405(3) 0.0196(6) Uani d SR 1 2 . .
    H H5 0.1594 0.1594 -0.4491 0.024 Uiso calc SR 1 2 . .
    C C6 0.16160(12) 0.16160(12) -0.1690(4) 0.0179(6) Uani d S 1 2 . .
    H H6 0.1992 0.1992 -0.1401 0.021 Uiso calc SR 1 2 . .
    N N1 0.13791(9) 0.03379(9) 0.2180(2) 0.0157(4) Uani d . 1 1 . .
    N N2 0.08928(10) -0.02509(10) 0.1603(2) 0.0162(4) Uani d . 1 1 . .
    N N3 0.11954(9) 0.11954(9) -0.0499(3) 0.0148(5) Uani d S 1 2 . .
    N N4 0.07002(9) 0.07002(9) -0.1405(3) 0.0152(5) Uani d S 1 2 . .
loop_
    _atom_site_aniso_label
    _atom_site_aniso_U_11
    _atom_site_aniso_U_22
    _atom_site_aniso_U_33
    _atom_site_aniso_U_12
    _atom_site_aniso_U_13
    _atom_site_aniso_U_23
    Fe1 0.0106(3) 0.0106(3) 0.0163(4) -0.00276(17) -0.00002(13) -0.00002(13)
    B1 0.0120(9) 0.0120(9) 0.0212(15) -0.0015(11) -0.0007(8) -0.0007(8)
    C1 0.0121(10) 0.0198(11) 0.0201(10) -0.0007(7) -0.0028(8) 0.0015(7)
    C2 0.0177(10) 0.0192(10) 0.0283(11) 0.0014(8) -0.0013(8) 0.0071(8)
    C3 0.0198(10) 0.0135(9) 0.0270(11) -0.0020(7) 0.0006(8) 0.0030(8)
    C4 0.0183(9) 0.0183(9) 0.0162(13) -0.0024(11) -0.0005(7) -0.0005(7)
    C5 0.0194(9) 0.0194(9) 0.0201(14) -0.0011(11) 0.0032(8) 0.0032(8)
    C6 0.0136(8) 0.0136(8) 0.0266(15) -0.0008(10) 0.0027(8) 0.0027(8)
    N1 0.0144(8) 0.0131(9) 0.0197(8) -0.0031(6) -0.0012(6) -0.0007(6)
    N2 0.0144(8) 0.0128(8) 0.0216(8) -0.0034(6) -0.0004(6) -0.0009(6)
    N3 0.0111(7) 0.0111(7) 0.0223(12) -0.0020(8) 0.0001(6) 0.0001(6)
    N4 0.0134(7) 0.0134(7) 0.0190(11) -0.0024(9) -0.0006(6) -0.0006(6)
_geom_special_details
;
All e.s.d.'s (except the e.s.d. in the dihedral angle between two l.s. planes)
are estimated using the full covariance matrix. The cell e.s.d.'s are taken
into account individually in the estimation of e.s.d.'s in distances, angles
and torsion angles; correlations between e.s.d.'s in cell parameters are only
used when they are defined by crystal symmetry. An approximate (isotropic)
treatment of cell e.s.d.'s is used for estimating e.s.d.'s involving l.s.
planes.
;
loop_
    _geom_bond_atom_site_label_1
    _geom_bond_atom_site_label_2
    _geom_bond_site_symmetry_2
    _geom_bond_distance
    _geom_bond_publ_flag
    Fe1 N2 8 1.9751(17) ?
    Fe1 N2 16 1.9751(17) ?
    Fe1 N2 . 1.9751(17) ?
    Fe1 N2 9 1.9751(17) ?
    Fe1 N4 9 1.981(2) ?
    Fe1 N4 . 1.981(2) ?
    B1 N1 16 1.545(2) ?
    B1 N1 . 1.545(2) ?
    B1 N3 . 1.547(4) ?
    B1 H1A . 1.04(3) ?
    C1 N1 . 1.351(3) ?
    C1 C2 . 1.377(3) ?
    C1 H1 . 0.9300 ?
    C2 C3 . 1.401(3) ?
    C2 H2 . 0.9300 ?
    C3 N2 . 1.331(3) ?
    C3 H3 . 0.9300 ?
    C4 N4 . 1.335(3) ?
    C4 C5 . 1.4005 ?
    C4 H4 . 0.9300 ?
    C5 C6 . 1.374(4) ?
    C5 H5 . 0.9300 ?
    C6 N3 . 1.343(4) ?
    C6 H6 . 0.9300 ?
    N1 N2 . 1.368(2) ?
    N3 N4 . 1.368(3) ?
loop_
    _geom_angle_atom_site_label_1
    _geom_angle_atom_site_label_2
    _geom_angle_atom_site_label_3
    _geom_angle_site_symmetry_1
    _geom_angle_site_symmetry_3
    _geom_angle
    _geom_angle_publ_flag
    N2 Fe1 N2 8 16 180.00(6) ?
    N2 Fe1 N2 8 . 91.67(10) ?
    N2 Fe1 N2 16 . 88.33(10) ?
    N2 Fe1 N2 8 9 88.33(10) ?
    N2 Fe1 N2 16 9 91.67(10) ?
    N2 Fe1 N2 . 9 180.00(14) ?
    N2 Fe1 N4 8 9 89.05(7) ?
    N2 Fe1 N4 16 9 90.95(7) ?
    N2 Fe1 N4 . 9 90.95(7) ?
    N2 Fe1 N4 9 9 89.05(7) ?
    N2 Fe1 N4 8 . 90.95(7) ?
    N2 Fe1 N4 16 . 89.05(7) ?
    N2 Fe1 N4 . . 89.05(7) ?
    N2 Fe1 N4 9 . 90.95(7) ?
    N4 Fe1 N4 9 . 180.00(18) ?
    N1 B1 N1 16 . 108.4(2) ?
    N1 B1 N3 16 . 106.87(15) ?
    N1 B1 N3 . . 106.87(15) ?
    N1 B1 H1A 16 . 111.6(9) ?
    N1 B1 H1A . . 111.6(9) ?
    N3 B1 H1A . . 111.2(17) ?
    N1 C1 C2 . . 108.08(18) ?
    N1 C1 H1 . . 126.0 ?
    C2 C1 H1 . . 126.0 ?
    C1 C2 C3 . . 105.17(18) ?
    C1 C2 H2 . . 127.4 ?
    C3 C2 H2 . . 127.4 ?
    N2 C3 C2 . . 110.30(18) ?
    N2 C3 H3 . . 124.9 ?
    C2 C3 H3 . . 124.9 ?
    N4 C4 C5 . . 110.13(13) ?
    N4 C4 H4 . . 124.9 ?
    C5 C4 H4 . . 124.9 ?
    C6 C5 C4 . . 104.89(14) ?
    C6 C5 H5 . . 127.6 ?
    C4 C5 H5 . . 127.6 ?
    N3 C6 C5 . . 108.8(2) ?
    N3 C6 H6 . . 125.6 ?
    C5 C6 H6 . . 125.6 ?
    C1 N1 N2 . . 109.85(16) ?
    C1 N1 B1 . . 132.23(18) ?
    N2 N1 B1 . . 117.93(17) ?
    C3 N2 N1 . . 106.59(16) ?
    C3 N2 Fe1 . . 133.71(14) ?
    N1 N2 Fe1 . . 119.67(13) ?
    C6 N3 N4 . . 109.5(2) ?
    C6 N3 B1 . . 131.8(2) ?
    N4 N3 B1 . . 118.6(2) ?
    C4 N4 N3 . . 106.6(2) ?
    C4 N4 Fe1 . . 134.45(17) ?
    N3 N4 Fe1 . . 118.91(18) ?
loop_
    _geom_torsion_atom_site_label_1
    _geom_torsion_atom_site_label_2
    _geom_torsion_atom_site_label_3
    _geom_torsion_atom_site_label_4
    _geom_torsion_site_symmetry_1
    _geom_torsion_site_symmetry_2
    _geom_torsion_site_symmetry_3
    _geom_torsion_site_symmetry_4
    _geom_torsion
    _geom_torsion_publ_flag
    N1 C1 C2 C3 . . . . 0.4(2) ?
    C1 C2 C3 N2 . . . . -0.2(2) ?
    N4 C4 C5 C6 . . . . 0.0 ?
    C4 C5 C6 N3 . . . . 0.0 ?
    C2 C1 N1 N2 . . . . -0.6(2) ?
    C2 C1 N1 B1 . . . . 179.4(2) ?
    N1 B1 N1 C1 16 . . . -124.0(2) ?
    N3 B1 N1 C1 . . . . 121.1(2) ?
    N1 B1 N1 N2 16 . . . 55.9(3) ?
    N3 B1 N1 N2 . . . . -58.9(2) ?
    C2 C3 N2 N1 . . . . -0.2(2) ?
    C2 C3 N2 Fe1 . . . . 178.11(14) ?
    C1 N1 N2 C3 . . . . 0.4(2) ?
    B1 N1 N2 C3 . . . . -179.50(18) ?
    C1 N1 N2 Fe1 . . . . -178.13(13) ?
    B1 N1 N2 Fe1 . . . . 1.9(2) ?
    N2 Fe1 N2 C3 8 . . . -43.85(17) ?
    N2 Fe1 N2 C3 16 . . . 136.15(17) ?
    N2 Fe1 N2 C3 9 . . .  4E1(3)
                                ?
    N4 Fe1 N2 C3 9 . . . 45.2(2) ?
    N4 Fe1 N2 C3 . . . . -134.8(2) ?
    N2 Fe1 N2 N1 8 . . . 134.26(16) ?
    N2 Fe1 N2 N1 16 . . . -45.74(16) ?
    N2 Fe1 N2 N1 9 . . .  -14E1(3)
                                  ?
    N4 Fe1 N2 N1 9 . . . -136.67(14) ?
    N4 Fe1 N2 N1 . . . . 43.33(14) ?
    C5 C6 N3 N4 . . . . 0.0 ?
    C5 C6 N3 B1 . . . . 180.0 ?
    N1 B1 N3 C6 16 . . . 122.08(15) ?
    N1 B1 N3 C6 . . . . -122.08(15) ?
    N1 B1 N3 N4 16 . . . -57.92(15) ?
    N1 B1 N3 N4 . . . . 57.92(15) ?
    C5 C4 N4 N3 . . . . 0.0 ?
    C5 C4 N4 Fe1 . . . . -180.0 ?
    C6 N3 N4 C4 . . . . 0.0 ?
    B1 N3 N4 C4 . . . . 180.0 ?
    C6 N3 N4 Fe1 . . . . 180.0 ?
    B1 N3 N4 Fe1 . . . . 0.0 ?
    N2 Fe1 N4 C4 8 . . . 44.17(5) ?
    N2 Fe1 N4 C4 16 . . . -135.83(5) ?
    N2 Fe1 N4 C4 . . . . 135.83(5) ?
    N2 Fe1 N4 C4 9 . . . -44.17(5) ?
    N4 Fe1 N4 C4 9 . . . 0E1(10)
                                ?
    N2 Fe1 N4 N3 8 . . . -135.83(5) ?
    N2 Fe1 N4 N3 16 . . . 44.17(5) ?
    N2 Fe1 N4 N3 . . . . -44.17(5) ?
    N2 Fe1 N4 N3 9 . . . 135.83(5) ?
    N4 Fe1 N4 N3 9 . . . 180.00(3) ?
