# Supplementary material for: A tetra­gonal polymorph of bis­[hydro­tris­(pyrazol-1-yl)borato]iron(II)
Source: Acta Crystallogr Sect E Struct Rep Online. 2011 Jul 6;67(Pt 8):m1033. doi: 10.1107/S1600536811025839 (PMC3212124; doi:10.1107/S1600536811025839)
Supplement: Supplementary file 2 [file e-67-m1033-Isup2.hkl]

# 
# h,k,l, Fc-squared, Fo-squared, sigma(Fo-squared) and status flag 
# 
data_I
_shelx_title ' 9 in P2(1)/c                New: P42/ncm' 
_shelx_refln_list_code          4 
_shelx_F_calc_maximum      136.84 
_exptl_crystal_F_000       992.00 
_reflns_d_resolution_high  0.8109 
 
loop_ 
 _symmetry_equiv_pos_as_xyz 
 'x, y, z' 
 '-y+1/2, x, z+1/2' 
 '-x+1/2, -y+1/2, z' 
 'y, -x+1/2, z+1/2' 
 'x+1/2, -y, -z+1/2' 
 'y+1/2, x+1/2, -z' 
 '-x, y+1/2, -z+1/2' 
 '-y, -x, -z' 
 '-x, -y, -z' 
 'y-1/2, -x, -z-1/2' 
 'x-1/2, y-1/2, -z' 
 '-y, x-1/2, -z-1/2' 
 '-x-1/2, y, z-1/2' 
 '-y-1/2, -x-1/2, z' 
 'x, -y-1/2, z-1/2' 
 'y, x, z' 
 
_cell_length_a    17.0170 
_cell_length_b    17.0170 
_cell_length_c     7.4099 
_cell_angle_alpha  90.000 
_cell_angle_beta   90.000 
_cell_angle_gamma  90.000 
 
_shelx_F_squared_multiplier     1.000 
 
loop_ 
 _refln_index_h 
 _refln_index_k 
 _refln_index_l 
 _refln_F_squared_calc 
 _refln_F_squared_meas 
 _refln_F_squared_sigma 
 _refln_observed_status 
   2   2   0     4416.24     4785.27     52.15 o 
   1   3   0      941.97      911.20      5.28 o 
   3   3   0     7604.49     7676.26    162.85 o 
   2   4   0      127.52      147.47      2.81 o 
   1   5   0     3361.64     3635.83     29.60 o 
   3   5   0       24.78       36.64      2.78 o 
   5   5   0     4111.08     4540.56     48.09 o 
   0   6   0     4524.81     4045.91     64.44 o 
   2   6   0      716.39      767.19      6.40 o 
   4   6   0     5926.02     5927.49     61.82 o 
   6   6   0    14681.38    14983.18    148.92 o 
   1   7   0      954.30     1042.76     12.33 o 
   3   7   0     1841.48     2021.76     12.10 o 
   5   7   0     1741.00     1971.48     16.23 o 
   7   7   0     2311.34     2417.24     17.84 o 
   0   8   0     8505.90     8141.48    170.64 o 
   2   8   0     1696.60     1712.50     14.93 o 
   4   8   0      364.02      278.95      6.02 o 
   6   8   0     3999.13     3612.60     56.28 o 
   8   8   0    11600.74    11119.68    221.06 o 
   3   9   0      191.22      256.74      4.74 o 
   5   9   0     3259.18     3514.20     30.01 o 
   7   9   0     1875.03     2158.01     17.64 o 
   9   9   0     8948.75     9944.48    114.24 o 
   0  10   0    11613.99    11514.60    114.73 o 
   2  10   0     7359.08     7474.62    104.16 o 
   4  10   0     6121.12     6084.35     73.22 o 
   6  10   0     1640.52     1642.17     15.21 o 
   8  10   0     3804.40     3936.29     60.10 o 
  10  10   0    13120.41    14063.55    171.17 o 
   1  11   0       33.09       42.94      5.34 o 
   3  11   0     2338.39     2396.84     32.33 o 
   5  11   0     2214.41     2456.02     21.64 o 
   7  11   0        0.01        3.88      1.95 o 
   9  11   0     2184.32     2209.07     38.45 o 
  11  11   0     3044.49     3193.58     72.66 o 
   0  12   0     3926.19     3859.31     52.08 o 
   2  12   0     1609.61     1504.64     44.83 o 
   4  12   0     6563.90     6630.78     77.37 o 
   6  12   0     4266.01     4699.72     45.53 o 
   8  12   0      386.65      349.09      5.82 o 
  10  12   0     1964.13     2000.28     21.65 o 
  12  12   0     4296.33     4402.67     71.91 o 
   1  13   0      639.75      662.83     21.91 o 
   3  13   0     3663.69     3801.38     55.55 o 
   5  13   0      890.56      988.39     10.98 o 
   7  13   0       14.49        9.34      2.10 o 
   9  13   0      411.99      438.44     12.91 o 
  11  13   0      787.16      814.00     12.31 o 
  13  13   0       49.59       75.96     12.06 o 
   0  14   0     3371.84     3448.34    123.77 o 
   2  14   0     2140.06     2198.15     36.88 o 
   4  14   0     6611.48     6864.08    125.54 o 
   6  14   0     4298.09     4597.06     48.07 o 
   8  14   0        7.83        6.68      2.42 o 
  10  14   0     1110.10     1123.83     14.58 o 
  12  14   0      974.24      990.42     15.10 o 
  14  14   0      729.85      788.15     23.07 o 
   1  15   0       34.00       31.07      4.13 o 
   3  15   0        0.62       16.54      3.41 o 
   5  15   0      402.41      409.31      9.69 o 
   7  15   0      123.22      121.19      6.42 o 
   9  15   0      893.73      984.07     17.12 o 
  11  15   0     2619.80     2788.75     61.17 o 
  13  15   0       21.47       20.30      4.51 o 
   0  16   0     2392.86     2467.28     70.53 o 
   2  16   0     2322.74     2505.28     26.81 o 
   4  16   0     2511.42     2594.96     30.24 o 
   6  16   0      363.16      337.86     18.93 o 
   8  16   0      401.87      440.46     13.86 o 
  10  16   0     3387.54     3691.58     56.63 o 
  12  16   0      768.11      910.41     20.74 o 
   1  17   0       18.97       12.78      5.29 o 
   3  17   0      260.04      266.64     11.94 o 
   5  17   0      485.46      494.80     13.47 o 
   7  17   0       30.01       19.01      5.87 o 
   9  17   0      112.64      118.02     12.96 o 
  11  17   0      221.96      243.83     11.86 o 
   0  18   0      127.92      151.46     16.29 o 
   2  18   0       17.60       21.29      4.65 o 
   4  18   0      604.57      716.43     15.26 o 
   6  18   0      930.44     1025.75     18.73 o 
   8  18   0      510.72      668.00     16.71 o 
  10  18   0      961.38     1162.38     19.23 o 
   1  19   0       86.56      100.55      6.93 o 
   3  19   0      130.55      112.08      7.07 o 
   5  19   0       16.10       21.87      4.72 o 
   7  19   0      119.96       99.74      7.30 o 
   0  20   0        9.92        4.24      5.04 o 
   2  20   0      645.55      654.09     22.81 o 
   4  20   0     4169.75     4562.43     69.91 o 
   6  20   0     3974.27     4203.12     63.68 o 
   1   2   1     1795.69     1815.98      6.09 o 
   2   2   1     4337.46     4245.94     31.01 o 
   1   3   1    11558.78    11602.74    176.86 o 
   1   4   1     9980.29    10217.59     78.58 o 
   2   4   1      136.13      121.85      2.48 o 
   3   4   1     2551.79     2461.40     11.68 o 
   4   4   1      857.42      802.60      7.77 o 
   1   5   1      194.69      149.40      2.04 o 
   2   5   1     2275.92     2250.77      9.78 o 
   3   5   1     3380.66     3112.21     15.62 o 
   4   5   1     2043.09     1976.70      7.61 o 
   5   5   1     7174.88     7022.86     26.10 o 
   1   6   1      292.03      269.71      2.65 o 
   2   6   1      394.76      390.37      2.47 o 
   3   6   1     2249.50     2480.42     10.24 o 
   4   6   1       88.65      112.45      2.29 o 
   5   6   1      430.29      476.93      2.94 o 
   6   6   1      343.51      376.04      5.45 o 
   1   7   1     8751.10     8540.92     44.18 o 
   2   7   1      679.61      670.55      6.63 o 
   3   7   1     4057.30     3767.93     19.97 o 
   4   7   1     7400.47     8149.21     37.46 o 
   5   7   1     2780.27     2437.20      8.46 o 
   6   7   1     5251.33     5957.58     25.07 o 
   7   7   1     5171.69     4843.23     26.04 o 
   1   8   1        1.75        7.21      1.23 o 
   2   8   1      248.32      258.84      3.43 o 
   3   8   1      898.61      973.13      5.86 o 
   4   8   1       20.50       20.24      1.81 o 
   5   8   1      178.83      182.09      2.72 o 
   6   8   1      170.39      186.83      3.85 o 
   7   8   1      199.00      168.91      3.91 o 
   8   8   1      699.64      739.05      8.89 o 
   1   9   1     7364.45     7064.87     44.72 o 
   3   9   1     3640.38     3393.43     13.72 o 
   4   9   1       50.85       45.43      1.72 o 
   5   9   1     1126.71     1017.42      7.86 o 
   6   9   1      167.18      154.49      3.53 o 
   7   9   1     5035.56     4896.31     28.75 o 
   8   9   1        8.79       12.95      1.74 o 
   9   9   1     5948.23     5910.14     46.34 o 
   1  10   1     1771.48     1837.86     14.21 o 
   2  10   1       12.26       13.61      1.32 o 
   3  10   1     1593.33     1659.00     11.41 o 
   4  10   1        0.81        4.07      1.24 o 
   5  10   1       81.63      108.02      3.29 o 
   6  10   1      722.29      747.73      7.31 o 
   7  10   1       20.11       18.70      2.54 o 
   8  10   1       49.32       45.65      4.35 o 
   9  10   1      222.97      261.77      6.15 o 
  10  10   1     2131.18     2139.61     21.98 o 
   1  11   1     2211.33     2004.94     22.99 o 
   2  11   1      157.95      171.92      4.28 o 
   3  11   1     4577.55     4268.37     24.69 o 
   4  11   1     3650.53     4076.06     32.86 o 
   5  11   1     4018.18     3985.58     29.58 o 
   6  11   1      740.30      875.87      6.66 o 
   7  11   1     4481.06     4366.05     42.33 o 
   8  11   1      485.54      469.38      5.11 o 
   9  11   1     1638.04     1573.21     12.32 o 
  10  11   1       16.42       20.95      1.91 o 
  11  11   1      679.48      635.28     11.24 o 
   1  12   1     1171.01     1207.41     12.72 o 
   2  12   1        1.80        4.91      1.02 o 
   3  12   1      309.04      304.76      6.69 o 
   4  12   1      128.18      136.73      3.46 o 
   5  12   1        7.48        8.65      1.37 o 
   6  12   1      538.51      498.88      5.83 o 
   7  12   1       69.17       87.78      3.59 o 
   8  12   1        0.80        6.53      1.26 o 
   9  12   1       76.70       80.59      4.37 o 
  10  12   1      162.11      155.96      5.21 o 
  11  12   1       62.64       68.15      5.06 o 
  12  12   1      154.70      133.39      7.77 o 
   1  13   1     1972.50     1884.34     14.78 o 
   2  13   1      302.52      291.90      5.13 o 
   3  13   1     7577.68     7485.37     65.19 o 
   4  13   1      249.27      215.44      5.43 o 
   5  13   1     4500.83     4505.41     33.97 o 
   6  13   1      620.83      618.96      7.39 o 
   7  13   1     1495.28     1457.84     18.65 o 
   8  13   1      504.69      515.49      9.18 o 
   9  13   1      491.97      484.49      8.50 o 
  10  13   1      201.07      201.10      4.85 o 
  11  13   1     1677.09     1664.96     13.64 o 
  12  13   1      874.12      916.05     13.12 o 
  13  13   1     3969.22     4117.48     69.34 o 
   1  14   1     2030.83     2218.91     20.24 o 
   2  14   1      747.09      742.51      9.07 o 
   3  14   1      153.26      139.96      5.30 o 
   4  14   1      606.49      633.91     13.47 o 
   5  14   1      903.30      933.30     11.98 o 
   6  14   1       40.39       32.23      2.24 o 
   7  14   1       55.71       56.64      3.63 o 
   8  14   1      172.75      163.55      3.70 o 
   9  14   1      149.89      140.91      4.37 o 
  10  14   1      309.60      306.62      9.81 o 
  11  14   1     1000.19      992.22     10.81 o 
  12  14   1      232.41      220.25      5.51 o 
  13  14   1      203.51      209.58      5.33 o 
  14  14   1       15.77       16.58      3.72 o 
   2  15   1      450.02      411.55      7.51 o 
   3  15   1     3038.17     2990.86     31.10 o 
   4  15   1      369.90      313.17      7.58 o 
   5  15   1      815.95      778.75      8.47 o 
   6  15   1     2012.71     2035.20     25.32 o 
   7  15   1      655.46      655.91      7.58 o 
   8  15   1      611.03      595.14     11.64 o 
   9  15   1     1208.14     1217.86     11.41 o 
  10  15   1        1.38        7.68      2.91 o 
  11  15   1      676.34      676.12      9.20 o 
  12  15   1      925.62      923.72     11.56 o 
  13  15   1      782.59      747.04     12.51 o 
  14  15   1       37.87       26.75      3.16 o 
   1  16   1      214.42      217.03      5.31 o 
   2  16   1      339.91      321.58      6.06 o 
   3  16   1     1136.54     1083.84     13.62 o 
   4  16   1        5.50        8.65      2.39 o 
   5  16   1     2045.70     2091.12     18.56 o 
   6  16   1      294.62      296.08     10.13 o 
   7  16   1      588.27      596.34      9.14 o 
   8  16   1        0.05        8.81      3.44 o 
   9  16   1        0.53       15.45      2.56 o 
  10  16   1      191.99      173.76      5.16 o 
  11  16   1      168.91      173.29      5.81 o 
  12  16   1        9.20       15.74      3.92 o 
  13  16   1      144.26      155.29      8.32 o 
   1  17   1     1765.85     1801.13     24.63 o 
   2  17   1      552.18      565.86      8.28 o 
   3  17   1      608.40      585.34      8.56 o 
   4  17   1      378.14      325.76      6.92 o 
   5  17   1      398.05      389.01      7.38 o 
   6  17   1      309.53      301.43      8.97 o 
   7  17   1     2055.62     2174.96     24.78 o 
   8  17   1      189.49      191.02     10.53 o 
   9  17   1     1838.68     1877.32     21.51 o 
  10  17   1       47.20       47.04      3.93 o 
  11  17   1      579.84      607.80     10.91 o 
  12  17   1        6.18       15.52      2.81 o 
   1  18   1        1.22       11.79      2.37 o 
   2  18   1      337.55      316.50     10.40 o 
   3  18   1      112.00      138.06      5.38 o 
   4  18   1      133.20      135.38      5.41 o 
   5  18   1      159.16      144.28      5.39 o 
   6  18   1       21.91       22.33      2.88 o 
   7  18   1        1.31       13.40      3.19 o 
   8  18   1       36.40       27.14      3.70 o 
   9  18   1       69.34       55.44      4.89 o 
  10  18   1       14.95       19.76      3.57 o 
   1  19   1      978.31     1000.52     14.74 o 
   2  19   1       48.76       52.40      4.94 o 
   3  19   1      688.55      681.15     10.39 o 
   4  19   1      105.59      109.11      5.48 o 
   5  19   1     1173.95     1231.81     19.19 o 
   6  19   1       36.58       31.90      4.25 o 
   7  19   1     1178.69     1234.27     19.33 o 
   8  19   1      276.83      328.52     12.66 o 
   1  20   1      267.33      265.23      7.02 o 
   2  20   1      264.39      236.87      8.71 o 
   3  20   1      434.88      464.90     12.54 o 
   4  20   1        1.31       14.73      2.89 o 
   5  20   1      489.73      446.43     11.25 o 
   0   1   2      473.41      457.19      6.41 o 
   1   1   2      160.30      155.76      2.42 o 
   0   2   2      110.32       92.39      2.00 o 
   1   2   2      511.85      462.97      3.22 o 
   2   2   2    12445.22    12647.15    130.62 o 
   0   3   2     9587.70     9784.46     58.67 o 
   1   3   2      751.56      700.02      3.64 o 
   2   3   2      624.64      591.57      3.35 o 
   3   3   2      318.83      280.18      2.30 o 
   0   4   2    18724.97    18879.24    376.84 o 
   1   4   2        0.96        6.23      0.81 o 
   2   4   2    18426.80    18511.67    169.12 o 
   3   4   2      776.81      718.79      3.64 o 
   4   4   2     6831.72     6649.17     22.58 o 
   0   5   2      320.98      339.01      5.49 o 
   1   5   2       15.16        9.56      0.71 o 
   2   5   2      623.56      633.75      6.68 o 
   3   5   2      346.24      375.67      2.63 o 
   4   5   2       57.53       73.72      1.91 o 
   5   5   2      252.72      249.74      2.97 o 
   0   6   2     4474.52     4365.77     28.07 o 
   1   6   2      381.47      441.57      3.95 o 
   2   6   2     7227.35     7121.64     28.65 o 
   3   6   2     3636.79     3920.84     19.23 o 
   4   6   2     3502.89     3168.51     14.45 o 
   5   6   2     1808.22     2142.10     11.60 o 
   6   6   2     1540.52     1326.12      8.52 o 
   0   7   2     9467.45    10221.65     71.87 o 
   1   7   2     2457.40     2533.75     11.41 o 
   2   7   2     1441.52     1522.50      6.91 o 
   3   7   2      745.89      755.96      6.80 o 
   4   7   2       71.78       61.10      1.85 o 
   5   7   2     2525.19     2891.32     18.03 o 
   6   7   2      226.33      263.76      3.47 o 
   7   7   2      172.92      198.46      4.53 o 
   0   8   2     5269.62     5130.23     40.25 o 
   1   8   2      117.14      161.56      2.78 o 
   2   8   2     4854.60     4524.80     21.89 o 
   3   8   2      210.11      237.52      3.17 o 
   4   8   2     2947.51     2529.92     14.18 o 
   5   8   2       17.43       14.41      1.38 o 
   6   8   2     4060.50     4048.09     18.73 o 
   7   8   2      333.18      287.47      4.55 o 
   8   8   2     4792.90     4958.58     59.99 o 
   0   9   2       35.46       44.73      4.29 o 
   1   9   2     1083.25     1156.12      5.14 o 
   2   9   2      191.21      195.87      4.07 o 
   3   9   2       99.72      100.04      3.07 o 
   4   9   2       92.14       61.22      2.62 o 
   5   9   2      384.37      424.57      5.10 o 
   6   9   2       43.94       36.09      2.55 o 
   7   9   2     1222.44     1338.92     12.21 o 
   8   9   2      463.85      409.68      5.76 o 
   9   9   2     2731.08     2964.35     42.89 o 
   0  10   2     1774.93     1651.89     28.94 o 
   1  10   2      177.72      163.28      2.56 o 
   2  10   2     2479.07     2258.58     12.49 o 
   3  10   2       76.34       60.32      2.09 o 
   4  10   2     2286.41     2126.19     22.92 o 
   5  10   2        5.89        9.97      1.93 o 
   6  10   2     4452.92     4297.58     38.26 o 
   7  10   2      552.62      597.53      7.06 o 
   8  10   2     2857.63     2752.99     18.01 o 
   9  10   2      636.51      611.80      6.71 o 
  10  10   2       53.48       40.29      7.70 o 
   0  11   2      337.40      283.95      7.29 o 
   1  11   2      186.30      188.01      4.77 o 
   2  11   2       34.12       34.36      2.27 o 
   3  11   2     1264.81     1307.68     11.46 o 
   4  11   2      124.47      132.80      3.04 o 
   5  11   2       89.46       95.01      2.99 o 
   6  11   2        6.04       14.45      1.85 o 
   7  11   2      534.76      516.52      6.53 o 
   8  11   2       31.86       27.49      1.91 o 
   9  11   2      424.66      402.33      5.05 o 
  10  11   2     1103.01     1102.73     11.81 o 
  11  11   2       93.20       73.32      5.34 o 
   0  12   2     1221.88      984.25     14.11 o 
   1  12   2     1115.51     1149.66     13.18 o 
   2  12   2     4441.28     4415.44     36.19 o 
   3  12   2       46.36       73.81      2.80 o 
   4  12   2     3537.22     3676.97     21.25 o 
   5  12   2      101.68       98.45      4.45 o 
   6  12   2     2215.96     2053.66     19.95 o 
   7  12   2     1364.55     1381.29     12.03 o 
   8  12   2     3318.40     3173.82     23.78 o 
   9  12   2      141.09      131.78      3.26 o 
  10  12   2      819.12      790.52     12.32 o 
  11  12   2       49.53       44.91      3.28 o 
  12  12   2     1619.19     1670.16     18.89 o 
   0  13   2      308.08      295.05     10.45 o 
   1  13   2       45.82       31.41      2.64 o 
   2  13   2      144.27      117.21      2.79 o 
   3  13   2      462.00      441.27      5.90 o 
   4  13   2      618.97      600.97      8.10 o 
   5  13   2      256.25      238.90      4.50 o 
   6  13   2       17.49       15.57      1.98 o 
   7  13   2       14.09       13.98      1.45 o 
   8  13   2        3.09       10.20      2.69 o 
   9  13   2      141.17      149.20      5.52 o 
  10  13   2        3.05        9.68      1.62 o 
  11  13   2      210.29      205.01      4.22 o 
  12  13   2        6.01       15.27      2.02 o 
  13  13   2       17.52       13.11      3.01 o 
   0  14   2     1416.14     1324.84     16.32 o 
   1  14   2      395.07      345.85      7.16 o 
   2  14   2     1960.52     1944.88     21.75 o 
   3  14   2      131.75      122.39      3.51 o 
   4  14   2      486.53      523.24      6.84 o 
   5  14   2       76.20       88.03      3.28 o 
   6  14   2      833.36      818.67     10.68 o 
   7  14   2       18.15       32.19      2.98 o 
   8  14   2     2975.63     3071.76     27.27 o 
   9  14   2     1270.19     1215.55     11.89 o 
  10  14   2     1185.45     1205.80     13.21 o 
  11  14   2       43.35       29.39      3.17 o 
  12  14   2     1928.05     2003.94     20.64 o 
  13  14   2        1.90        8.37      1.94 o 
  14  14   2     1861.64     1973.06     45.12 o 
   0  15   2      312.37      287.51     11.73 o 
   1  15   2      118.80      114.08      4.82 o 
   2  15   2      206.72      176.80      4.87 o 
   3  15   2      395.33      415.06      7.24 o 
   4  15   2      176.79      177.35      4.60 o 
   5  15   2       51.66       49.61      4.25 o 
   6  15   2      150.74      147.66      4.81 o 
   7  15   2       28.31       30.11      3.76 o 
   8  15   2        0.36        8.90      2.42 o 
   9  15   2       69.79       69.56      5.29 o 
  10  15   2        4.26       12.89      2.63 o 
  11  15   2       87.88       81.92      5.15 o 
  12  15   2        6.61       10.14      1.98 o 
  13  15   2       12.21       16.51      2.50 o 
   0  16   2     3213.21     3290.89     79.98 o 
   1  16   2      136.99      112.40      5.28 o 
   2  16   2     1239.87     1153.97     11.79 o 
   3  16   2       65.23       51.83      3.97 o 
   4  16   2       90.70       89.30      4.26 o 
   5  16   2        1.81       13.24      6.25 o 
   6  16   2     1857.65     1978.64     19.77 o 
   7  16   2      242.44      259.80      6.49 o 
   8  16   2     3476.12     3679.93     41.75 o 
   9  16   2      551.56      494.43     10.18 o 
  10  16   2      361.32      323.82      8.50 o 
  11  16   2        6.59       11.41      2.42 o 
  12  16   2      262.96      231.01      5.93 o 
   0  17   2       28.92       24.87      5.80 o 
   1  17   2       20.74       14.76      2.35 o 
   2  17   2      480.54      465.25     13.21 o 
   3  17   2       37.58       45.00      3.99 o 
   4  17   2      110.11      113.91      4.98 o 
   5  17   2      273.82      272.07      8.26 o 
   6  17   2      462.32      509.45     10.73 o 
   7  17   2       28.13       21.39      3.24 o 
   8  17   2        8.53       10.70      3.40 o 
   9  17   2       78.87       65.91      5.56 o 
  10  17   2      120.29      115.34      9.27 o 
  11  17   2      155.11      170.37      8.28 o 
   0  18   2     5408.11     5540.15    168.58 o 
   1  18   2      551.46      571.40     10.72 o 
   2  18   2     3242.71     3275.04     40.64 o 
   3  18   2      470.70      509.18     14.19 o 
   4  18   2      821.75      827.60     20.72 o 
   5  18   2       69.55       57.06      4.23 o 
   6  18   2     1289.78     1329.95     16.99 o 
   7  18   2      117.72      112.41      5.68 o 
   8  18   2     2174.83     2188.27     34.79 o 
   9  18   2      140.53      118.89      5.47 o 
   0  19   2      459.72      486.27     15.01 o 
   1  19   2       48.23       38.63      4.43 o 
   2  19   2       38.46       27.61      3.75 o 
   3  19   2      122.82      116.81      9.41 o 
   4  19   2       46.32       42.11      4.11 o 
   5  19   2        4.39       14.92      4.32 o 
   6  19   2        2.56       13.42      3.02 o 
   7  19   2       24.68       26.80      3.56 o 
   0  20   2      924.45      958.62     21.22 o 
   1  20   2        8.58       18.36      2.58 o 
   2  20   2      890.03      939.13     12.63 o 
   3  20   2       31.58       33.50      4.42 o 
   4  20   2      420.73      428.94      8.95 o 
   1   1   3      234.69      193.06      2.77 o 
   1   2   3     4292.86     4400.26     12.01 o 
   2   2   3       16.59       13.74      1.70 o 
   1   3   3     1036.93      903.84      4.83 o 
   2   3   3        0.56        3.25      0.95 o 
   3   3   3     1811.58     1784.90     17.73 o 
   1   4   3       12.86       20.18      1.24 o 
   2   4   3     1081.39     1121.39      5.66 o 
   3   4   3      196.50      166.31      2.59 o 
   4   4   3     1901.71     2013.05     16.61 o 
   1   5   3    14515.94    14532.84     63.83 o 
   2   5   3       86.19      115.54      2.93 o 
   3   5   3    17555.95    18468.00     96.93 o 
   4   5   3      292.49      340.11      3.38 o 
   5   5   3    10040.69    10422.02     84.20 o 
   1   6   3      321.14      259.50      3.04 o 
   2   6   3     1175.86     1307.54      5.48 o 
   3   6   3      116.15      143.69      2.44 o 
   4   6   3       36.28       47.58      2.00 o 
   5   6   3       60.32       68.63      3.37 o 
   6   6   3      484.49      532.32      5.46 o 
   1   7   3     2289.93     2101.31     11.77 o 
   2   7   3        0.69        4.56      0.91 o 
   3   7   3     3174.91     3053.86     15.90 o 
   4   7   3       41.04       25.37      1.82 o 
   5   7   3     3661.91     3434.81     19.28 o 
   6   7   3      121.56      153.76      3.25 o 
   7   7   3     3164.66     3264.21     26.30 o 
   1   8   3     1015.46     1087.66      7.20 o 
   2   8   3      204.23      233.28      2.63 o 
   3   8   3      198.58      203.64      3.17 o 
   4   8   3      132.59      109.62      2.20 o 
   5   8   3       73.74      103.18      2.53 o 
   6   8   3       38.91       49.59      2.31 o 
   7   8   3      478.33      482.71      4.69 o 
   8   8   3     1847.37     1898.87     15.51 o 
   1   9   3     3523.18     3504.39     20.13 o 
   2   9   3        7.58        9.12      1.88 o 
   3   9   3     1038.98      859.75      5.43 o 
   4   9   3      174.08      202.75      2.83 o 
   5   9   3     5412.36     5341.55     27.63 o 
   6   9   3       89.34      137.89      4.54 o 
   7   9   3     2870.43     2997.79     17.45 o 
   8   9   3       16.06       17.57      1.52 o 
   9   9   3      827.67      841.02     10.60 o 
   1  10   3     1489.92     1523.52     12.92 o 
   2  10   3     1702.97     1917.88     15.24 o 
   3  10   3      326.82      341.45      3.65 o 
   4  10   3       27.48       25.23      1.86 o 
   5  10   3      528.93      514.24      4.73 o 
   6  10   3        1.68        8.65      1.96 o 
   7  10   3      234.67      219.96      4.39 o 
   8  10   3      628.76      615.52      6.18 o 
   9  10   3      377.97      318.68      4.42 o 
  10  10   3     2686.57     2778.22     28.98 o 
   1  11   3     4923.33     4923.54     25.76 o 
   2  11   3       67.90       52.43      3.00 o 
   3  11   3     2021.66     2056.00     14.52 o 
   4  11   3       76.35       90.69      3.32 o 
   5  11   3     2402.85     2403.48     16.79 o 
   6  11   3        9.89       18.33      2.03 o 
   7  11   3       95.69       89.07      4.49 o 
   8  11   3      306.29      280.17      5.00 o 
   9  11   3     1523.20     1518.07     12.39 o 
  10  11   3       63.12       49.98      4.72 o 
  11  11   3     4891.97     5165.70     47.07 o 
   1  12   3       19.34       14.08      2.21 o 
   2  12   3      248.13      257.07      2.98 o 
   3  12   3      204.44      204.00      5.43 o 
   4  12   3      201.58      205.24      3.17 o 
   5  12   3       57.39       42.37      3.23 o 
   6  12   3      590.82      551.10      6.70 o 
   7  12   3       30.88       22.14      2.50 o 
   8  12   3       16.13       19.25      2.33 o 
   9  12   3       98.71       93.59      3.01 o 
  10  12   3      106.62       99.41      3.30 o 
  11  12   3       70.93       87.19      4.91 o 
  12  12   3      545.51      538.68      9.93 o 
   1  13   3     1225.23     1176.14     12.73 o 
   2  13   3        0.66       10.31      2.42 o 
   3  13   3        7.77       12.38      2.36 o 
   4  13   3      138.83      133.90      3.66 o 
   5  13   3      957.42      991.87     11.29 o 
   6  13   3      315.84      295.61      3.79 o 
   7  13   3      683.49      683.82     11.86 o 
   8  13   3      160.68      152.82      4.39 o 
   9  13   3     2028.97     2070.96     16.06 o 
  10  13   3      201.32      151.05      3.61 o 
  11  13   3     1554.83     1605.28     20.55 o 
  12  13   3      100.37      108.68      5.35 o 
  13  13   3       30.21       31.46      6.03 o 
   1  14   3      926.88      889.34     10.54 o 
   2  14   3      202.38      183.32      5.37 o 
   3  14   3        5.89        9.59      1.78 o 
   4  14   3     1522.25     1634.58     11.64 o 
   5  14   3      269.91      240.55      6.41 o 
   6  14   3      133.23      137.64      4.05 o 
   7  14   3        3.60        9.84      2.73 o 
   8  14   3      470.87      444.27      9.20 o 
   9  14   3      282.88      230.69      5.01 o 
  10  14   3       17.28       21.33      2.52 o 
  11  14   3        7.51       11.42      1.83 o 
  12  14   3      127.81      105.02      5.55 o 
  13  14   3      130.40      117.30      6.94 o 
  14  14   3        2.91       15.00      4.46 o 
   1  15   3     4942.03     5114.58     30.56 o 
   2  15   3       11.80       16.44      2.92 o 
   3  15   3       85.17       97.47      4.40 o 
   4  15   3      157.40      149.48      5.16 o 
   5  15   3     2750.03     2915.10     24.52 o 
   6  15   3      540.68      568.10      8.78 o 
   7  15   3     3829.49     3963.05     37.92 o 
   8  15   3        0.89       12.81      2.96 o 
   9  15   3     1890.29     1899.42     20.20 o 
  10  15   3       29.99       27.18      3.09 o 
  11  15   3     1964.56     2058.36     29.51 o 
  12  15   3       17.42       18.85      2.58 o 
   1  16   3        2.12       11.58      2.31 o 
   2  16   3      341.91      313.21      5.33 o 
   3  16   3      236.96      185.64      6.58 o 
   4  16   3        5.03        5.99      2.44 o 
   5  16   3      266.25      250.19      5.80 o 
   6  16   3      393.44      382.02      7.57 o 
   7  16   3        0.11        9.50      2.45 o 
   8  16   3       14.48       17.78      2.83 o 
   9  16   3       98.99       81.64      4.40 o 
  10  16   3        9.23       18.20      2.31 o 
  11  16   3       39.07       26.32      3.80 o 
   1  17   3     2195.46     2197.68     24.14 o 
   2  17   3      168.82      162.51      5.23 o 
   3  17   3     1289.92     1414.67     17.21 o 
   4  17   3       13.88       15.65      3.14 o 
   5  17   3     1575.06     1677.47     20.93 o 
   6  17   3       34.95       48.74      5.81 o 
   7  17   3      719.31      747.66     12.57 o 
   8  17   3       32.09       23.54      3.45 o 
   9  17   3      955.25      990.52     16.86 o 
  10  17   3       97.18       94.55      5.03 o 
   1  18   3      229.64      223.60      7.35 o 
   2  18   3       81.47       62.90      5.44 o 
   3  18   3       13.38       15.83      3.00 o 
   4  18   3      328.25      316.70      9.13 o 
   5  18   3      201.23      174.95     10.41 o 
   6  18   3      164.41      142.51      6.95 o 
   7  18   3       49.73       31.07      4.74 o 
   8  18   3        0.25        7.92      3.65 o 
   1  19   3      787.25      841.71     13.81 o 
   2  19   3       59.71       70.57      5.89 o 
   3  19   3     1767.10     1917.57     26.69 o 
   4  19   3       11.32       18.59      2.83 o 
   5  19   3      872.55      855.32     15.18 o 
   0   0   4      327.29      287.07      6.22 o 
   0   1   4      636.97      767.54      7.07 o 
   1   1   4      257.74      256.23      3.39 o 
   0   2   4     3149.52     2888.01     23.08 o 
   1   2   4        0.03        7.96      1.98 o 
   2   2   4     2705.47     2356.70     20.08 o 
   0   3   4     9158.41    10355.87     68.22 o 
   1   3   4      158.24      170.27      2.21 o 
   2   3   4      783.90      845.58      5.07 o 
   3   3   4     1190.21     1135.36      9.97 o 
   0   4   4     1919.79     1713.66     14.74 o 
   1   4   4      638.91      701.69      5.19 o 
   2   4   4     1730.56     1552.10      9.78 o 
   3   4   4      146.41      188.38      4.13 o 
   4   4   4     3256.65     3196.84     23.16 o 
   0   5   4       93.01       95.47      5.77 o 
   1   5   4      414.76      367.11      3.75 o 
   2   5   4      476.31      512.39      6.34 o 
   3   5   4        0.00       10.36      2.04 o 
   4   5   4       57.42       71.40      4.37 o 
   5   5   4     2221.43     2325.78     20.50 o 
   0   6   4     4086.19     3874.37     26.44 o 
   1   6   4       15.49       25.14      1.96 o 
   2   6   4     6224.87     6036.61     39.39 o 
   3   6   4      469.61      509.90      5.50 o 
   4   6   4     7463.03     7487.44     43.79 o 
   5   6   4      672.51      752.65     11.37 o 
   6   6   4     3525.80     3424.57     27.11 o 
   0   7   4     7247.13     7713.12     71.76 o 
   1   7   4      552.32      563.69      7.42 o 
   2   7   4     1390.10     1507.35     13.21 o 
   3   7   4     1676.69     1696.20     10.29 o 
   4   7   4      142.39      174.01      4.47 o 
   5   7   4      235.76      264.44      3.04 o 
   6   7   4      210.22      211.36      6.13 o 
   7   7   4     1495.44     1569.73     13.22 o 
   0   8   4     8461.43     8514.24    114.47 o 
   1   8   4      261.85      293.52      6.39 o 
   2   8   4     6755.21     6706.70     34.39 o 
   3   8   4      392.81      438.30      6.73 o 
   4   8   4     3586.20     3650.86     21.11 o 
   5   8   4      260.09      284.33      4.44 o 
   6   8   4     1013.11      957.07      6.46 o 
   7   8   4        7.52        8.83      1.75 o 
   8   8   4      367.94      303.28      9.55 o 
   0   9   4      540.54      493.20      6.86 o 
   1   9   4       83.16       94.98      3.83 o 
   2   9   4      282.74      290.37      3.52 o 
   3   9   4      650.93      620.87      7.00 o 
   4   9   4      135.87      120.98      3.11 o 
   5   9   4       26.49       25.43      1.52 o 
   6   9   4      163.98      164.62      3.20 o 
   7   9   4      173.83      164.28      3.42 o 
   8   9   4     1708.10     1692.81     13.16 o 
   9   9   4        1.40        7.33      2.06 o 
   0  10   4     2013.86     2033.51     15.53 o 
   1  10   4       40.66       30.76      3.00 o 
   2  10   4     1292.83     1240.92      8.47 o 
   3  10   4      112.64      109.97      3.05 o 
   4  10   4      450.79      412.53      5.91 o 
   5  10   4       32.01       32.22      2.95 o 
   6  10   4     1026.81      986.98     11.48 o 
   7  10   4      760.10      742.32      7.80 o 
   8  10   4     1908.11     1884.07     14.99 o 
   9  10   4      278.66      267.37      6.44 o 
  10  10   4     1434.05     1372.07     21.29 o 
   0  11   4       12.38       15.36      2.65 o 
   1  11   4       78.85       81.35      2.52 o 
   2  11   4      131.64      127.26      4.12 o 
   3  11   4      356.65      336.36      4.72 o 
   4  11   4     1273.11     1220.75     14.05 o 
   5  11   4        4.23        9.19      2.13 o 
   6  11   4        1.40        7.74      2.06 o 
   7  11   4        6.39       13.29      2.32 o 
   8  11   4      353.05      341.84      4.47 o 
   9  11   4        1.46        9.44      2.45 o 
  10  11   4      565.01      485.46      7.01 o 
  11  11   4      489.55      499.41     10.07 o 
   0  12   4      225.12      219.90      7.86 o 
   1  12   4     1610.49     1650.40     12.89 o 
   2  12   4      907.16      871.91      7.84 o 
   3  12   4       34.41       32.78      2.26 o 
   4  12   4     1252.88     1173.80      9.91 o 
   5  12   4      637.58      627.43      7.24 o 
   6  12   4     1183.09     1162.62      9.12 o 
   7  12   4      536.38      602.55      7.25 o 
   8  12   4     3023.28     3024.73     21.27 o 
   9  12   4      524.27      508.22      7.67 o 
  10  12   4     1649.07     1643.08     20.11 o 
  11  12   4      474.63      430.56      8.17 o 
  12  12   4      515.93      519.96     11.10 o 
   0  13   4      645.08      666.74      8.95 o 
   1  13   4       24.10       30.35      3.16 o 
   2  13   4       19.46       19.43      3.05 o 
   3  13   4      170.11      171.60      5.05 o 
   4  13   4      591.80      554.78     11.06 o 
   5  13   4       20.36       25.86      2.94 o 
   6  13   4       44.21       30.37      2.32 o 
   7  13   4       47.74       29.76      2.41 o 
   8  13   4        3.06       17.56      2.54 o 
   9  13   4       86.38       74.27      3.68 o 
  10  13   4        0.20       13.10      3.31 o 
  11  13   4      196.46      193.95      6.89 o 
  12  13   4       35.05       28.81      3.39 o 
  13  13   4       17.85       23.97      5.18 o 
   0  14   4      380.39      343.65     15.08 o 
   1  14   4      590.86      532.69      7.50 o 
   2  14   4     2066.08     2031.58     15.25 o 
   3  14   4       23.70       24.30      3.24 o 
   4  14   4     3209.80     3267.22     26.97 o 
   5  14   4      119.27      142.82      4.19 o 
   6  14   4     1161.24     1117.25     13.13 o 
   7  14   4       24.44       23.83      4.09 o 
   8  14   4     1221.89     1105.75     13.91 o 
   9  14   4      370.82      390.91      7.61 o 
  10  14   4     1200.01     1216.66     18.01 o 
  11  14   4       36.48       25.67      2.90 o 
  12  14   4      766.77      766.73     10.95 o 
   0  15   4       10.40       11.49      4.27 o 
   1  15   4        0.01       14.20      2.66 o 
   2  15   4      198.10      163.24      5.92 o 
   3  15   4       12.48       13.79      2.66 o 
   4  15   4      776.64      696.79     13.65 o 
   5  15   4       56.84       60.09      4.19 o 
   6  15   4       88.29       85.76      4.59 o 
   7  15   4        8.30       11.03      2.02 o 
   8  15   4      337.72      322.64      6.80 o 
   9  15   4        8.55       18.03      2.95 o 
  10  15   4       41.52       39.32      3.67 o 
  11  15   4       76.46       52.47      7.75 o 
   0  16   4      499.24      516.63     19.10 o 
   1  16   4       15.82       16.61      2.37 o 
   2  16   4     1421.69     1449.51     16.02 o 
   3  16   4       15.68       24.80      2.98 o 
   4  16   4     2151.88     2187.49     23.64 o 
   5  16   4        0.62       11.93      3.30 o 
   6  16   4     1018.09     1037.47     13.37 o 
   7  16   4       29.84       29.08      3.64 o 
   8  16   4      661.85      606.54     12.23 o 
   9  16   4      385.58      373.67      8.58 o 
  10  16   4     1032.84      986.49     13.55 o 
   0  17   4       27.94       25.06      3.83 o 
   1  17   4        2.21       11.11      2.33 o 
   2  17   4      160.30      163.43      5.56 o 
   3  17   4        8.75       13.00      2.52 o 
   4  17   4      136.93      127.48      6.56 o 
   5  17   4        0.42        9.95      2.60 o 
   6  17   4      103.20      109.41      6.13 o 
   7  17   4       28.45       25.18      3.63 o 
   8  17   4       10.82       11.50      3.28 o 
   0  18   4     1095.29     1163.69     26.97 o 
   1  18   4      405.04      400.76      9.25 o 
   2  18   4     1273.70     1288.93     20.97 o 
   3  18   4      360.89      347.70      8.91 o 
   4  18   4      947.91      892.23     12.77 o 
   5  18   4        0.01       18.11      4.49 o 
   1   1   5     5564.48     5518.14     31.15 o 
   1   2   5        9.95       14.58      1.90 o 
   2   2   5       47.50       50.30      6.06 o 
   1   3   5     2660.06     2677.39     20.02 o 
   2   3   5      436.17      428.78      4.84 o 
   3   3   5     3523.20     3341.76     29.98 o 
   1   4   5      640.45      630.62      4.58 o 
   2   4   5      382.50      366.77      4.23 o 
   3   4   5       17.79       20.38      1.92 o 
   4   4   5     1030.46     1113.65     11.63 o 
   1   5   5     1000.95      928.23      6.04 o 
   2   5   5       21.48       17.72      2.32 o 
   3   5   5     1202.24     1105.07      9.60 o 
   4   5   5      468.79      465.39      5.26 o 
   5   5   5      910.91      805.01     16.30 o 
   1   6   5      145.85      163.87      4.84 o 
   2   6   5      180.77      195.79      3.94 o 
   3   6   5      678.12      672.93      5.82 o 
   4   6   5       88.46       98.07      5.70 o 
   5   6   5      990.85      969.04      8.26 o 
   6   6   5      509.18      491.28      7.79 o 
   1   7   5     6302.27     6394.18     37.56 o 
   2   7   5      681.93      709.15     10.42 o 
   3   7   5     3835.86     3932.22     25.87 o 
   4   7   5     1665.98     1694.96     14.09 o 
   5   7   5     1568.42     1518.15     13.32 o 
   6   7   5        0.47       13.30      3.07 o 
   7   7   5     1292.64     1120.30     14.62 o 
   1   8   5     1723.91     1856.08     12.54 o 
   2   8   5      977.43      996.03      8.31 o 
   3   8   5       63.69       96.44      5.19 o 
   4   8   5      167.73      179.76      6.36 o 
   5   8   5       67.45       73.30      3.00 o 
   6   8   5       58.00       51.18      4.13 o 
   7   8   5     1539.44     1479.46     15.09 o 
   8   8   5      141.92      108.36      4.68 o 
   1   9   5     2741.46     2797.50     20.27 o 
   2   9   5     2196.14     2211.55     23.37 o 
   3   9   5     2871.84     2912.77     21.77 o 
   4   9   5       98.12      120.81      3.76 o 
   5   9   5      360.26      351.87      5.20 o 
   6   9   5      302.73      273.62      4.91 o 
   7   9   5      941.74      937.54     10.77 o 
   8   9   5      258.60      276.19      4.92 o 
   9   9   5     1993.21     2050.78     33.18 o 
   1  10   5      100.78       97.30      3.64 o 
   2  10   5       32.26       31.07      3.58 o 
   3  10   5      515.16      508.30      5.96 o 
   4  10   5      214.90      234.51      5.25 o 
   5  10   5       14.48       23.34      2.37 o 
   6  10   5        6.51       11.75      2.03 o 
   7  10   5       16.74       16.49      2.71 o 
   8  10   5      118.45       97.92      5.28 o 
   9  10   5       54.07       52.56      4.16 o 
  10  10   5      333.56      326.90      9.61 o 
   1  11   5      146.85      132.61      3.75 o 
   2  11   5      150.16      153.06      4.11 o 
   3  11   5     1509.49     1479.80     12.98 o 
   4  11   5      990.12      925.93      8.34 o 
   5  11   5      985.01      972.69      8.68 o 
   6  11   5       30.38       32.48      3.59 o 
   7  11   5     2428.29     2533.06     20.68 o 
   8  11   5      299.85      298.02      6.95 o 
   9  11   5     1346.12     1312.61     14.06 o 
  10  11   5        0.00       11.55      2.41 o 
  11  11   5      403.65      387.21     10.00 o 
   1  12   5     1084.65     1064.34     10.53 o 
   2  12   5        6.95       13.11      1.96 o 
   3  12   5        2.27       13.90      3.20 o 
   4  12   5       10.96       18.53      1.97 o 
   5  12   5       50.71       36.40      2.94 o 
   6  12   5      188.17      175.03      5.44 o 
   7  12   5      102.80      110.62      7.39 o 
   8  12   5       39.75       29.16      2.95 o 
   9  12   5        9.30       21.23      2.85 o 
  10  12   5       68.05       44.22      3.80 o 
  11  12   5       86.75       83.58      4.25 o 
  12  12   5      396.78      372.07     12.81 o 
   1  13   5      781.45      733.05     10.15 o 
   2  13   5     1139.21     1086.89     12.42 o 
   3  13   5     3729.69     3739.82     31.92 o 
   4  13   5      912.32      857.38     15.82 o 
   5  13   5     2412.32     2407.18     25.89 o 
   6  13   5      488.94      509.96      8.71 o 
   7  13   5     2361.02     2318.97     33.31 o 
   8  13   5       53.01       59.35      5.36 o 
   9  13   5      955.13      910.81     14.52 o 
  10  13   5      211.33      191.71      5.72 o 
  11  13   5      722.27      729.86     11.99 o 
   1  14   5      126.70      133.17      5.05 o 
   2  14   5       70.27       57.26      4.65 o 
   3  14   5      275.12      286.85      6.66 o 
   4  14   5      334.78      350.98      7.45 o 
   5  14   5      190.13      176.97      9.83 o 
   6  14   5        7.56       21.98      2.90 o 
   7  14   5        7.10       21.84      2.79 o 
   8  14   5       56.28       38.25      3.26 o 
   9  14   5       11.38       18.96      2.58 o 
  10  14   5       57.49       44.22      4.00 o 
   1  15   5      133.86      143.42      5.57 o 
   2  15   5       24.46       24.68      4.21 o 
   3  15   5     2490.07     2562.14     32.41 o 
   4  15   5      619.77      610.01     10.36 o 
   5  15   5      794.35      756.63     11.41 o 
   6  15   5       23.32       19.90      3.00 o 
   7  15   5      379.26      374.07     10.11 o 
   8  15   5      103.55      135.88      5.80 o 
   9  15   5      455.81      467.90      7.90 o 
   1  16   5      321.34      319.28     10.24 o 
   2  16   5      113.09       82.91      5.49 o 
   3  16   5      138.97      100.00     11.91 o 
   4  16   5       11.24       16.97      2.93 o 
   5  16   5      298.98      296.24      9.31 o 
   6  16   5       76.27       59.16      5.29 o 
   7  16   5       76.75       39.75      3.96 o 
   1  17   5      497.39      518.15     13.06 o 
   2  17   5      906.36      913.07     14.83 o 
   3  17   5     1114.61     1015.01     16.64 o 
   4  17   5        2.19       13.37      3.33 o 
   0   0   6    17850.30    19003.44    285.20 o 
   0   1   6       38.29       53.24      4.37 o 
   1   1   6      227.86      205.37      9.10 o 
   0   2   6     3675.25     3805.61     31.92 o 
   1   2   6       68.90       60.78      4.68 o 
   2   2   6     1646.14     1626.25     15.87 o 
   0   3   6      321.92      262.09     26.21 o 
   1   3   6       68.73       56.76      5.59 o 
   2   3   6      258.36      242.35      6.03 o 
   3   3   6      569.03      531.42     19.38 o 
   0   4   6     1642.96     1698.16     19.03 o 
   1   4   6       72.94       56.23      4.27 o 
   2   4   6     2000.23     2044.94     16.34 o 
   3   4   6       41.47       38.12      3.25 o 
   4   4   6     2625.50     2559.19     30.66 o 
   0   5   6      460.82      433.67     11.23 o 
   1   5   6      589.71      591.20      6.64 o 
   2   5   6       24.60       36.61      3.12 o 
   3   5   6       18.04       29.40      2.91 o 
   4   5   6      838.11      837.21      8.54 o 
   5   5   6      855.49      860.74     12.06 o 
   0   6   6     2841.26     2990.57     35.57 o 
   1   6   6       83.18       92.16      7.02 o 
   2   6   6      711.71      751.82      7.56 o 
   3   6   6      158.36      164.56      4.72 o 
   4   6   6      378.66      365.16      5.36 o 
   5   6   6      105.39      109.39      5.35 o 
   6   6   6     1622.78     1543.16     14.83 o 
   0   7   6      403.13      398.69     14.96 o 
   1   7   6      236.88      239.05      5.55 o 
   2   7   6       59.63       56.27      4.08 o 
   3   7   6     1239.52     1311.63     11.98 o 
   4   7   6      687.73      678.65      6.35 o 
   5   7   6       11.89       19.87      2.84 o 
   6   7   6       13.65       22.16      2.46 o 
   7   7   6     1473.69     1593.85     17.94 o 
   0   8   6      216.49      247.93      7.17 o 
   1   8   6      601.25      589.95      7.21 o 
   2   8   6      139.18      166.38      5.67 o 
   3   8   6      549.83      530.45      8.71 o 
   4   8   6      599.55      601.98      9.56 o 
   5   8   6       82.73       83.23      4.33 o 
   6   8   6     1885.90     1873.33     14.26 o 
   7   8   6      523.70      521.61      7.60 o 
   8   8   6     2247.09     2375.30     33.29 o 
   0   9   6      210.22      189.13      7.13 o 
   1   9   6       28.82       29.23      3.13 o 
   2   9   6      114.75      116.09      4.74 o 
   3   9   6      268.90      271.56      5.47 o 
   4   9   6       74.69       74.23      5.47 o 
   5   9   6      156.35      124.41      4.23 o 
   6   9   6      293.84      275.78      5.08 o 
   7   9   6      490.87      505.57      7.31 o 
   8   9   6      304.34      275.97      8.60 o 
   9   9   6      102.53       80.35      8.17 o 
   0  10   6     2788.60     2782.24     34.52 o 
   1  10   6      102.65      109.42      5.61 o 
   2  10   6     2843.48     2936.58     22.56 o 
   3  10   6       33.20       36.24      5.11 o 
   4  10   6     3910.32     4015.66     36.56 o 
   5  10   6        7.34       25.67      3.63 o 
   6  10   6     1475.59     1537.52     16.09 o 
   7  10   6       66.97       57.99      5.36 o 
   8  10   6      626.99      653.94      9.30 o 
   9  10   6        8.13       24.28      2.44 o 
  10  10   6     2215.47     2173.21     40.00 o 
   0  11   6      186.30      206.02      8.14 o 
   1  11   6       39.61       38.34      3.20 o 
   2  11   6      113.81      100.71      6.78 o 
   3  11   6      318.03      311.44      6.30 o 
   4  11   6        2.92       22.55      3.06 o 
   5  11   6        4.11       19.76      3.27 o 
   6  11   6       20.33       24.14      3.33 o 
   7  11   6       18.12       19.11      2.48 o 
   8  11   6        0.01       10.68      2.34 o 
   9  11   6        3.04       10.36      2.26 o 
  10  11   6       20.22       21.44      3.03 o 
  11  11   6      521.87      522.64     15.21 o 
   0  12   6     4082.51     4336.80     70.47 o 
   1  12   6       49.45       55.33      4.02 o 
   2  12   6      981.66      987.63     13.89 o 
   3  12   6      545.73      510.11     12.51 o 
   4  12   6     1242.33     1273.26     18.09 o 
   5  12   6        5.20       21.33      2.57 o 
   6  12   6     1278.78     1409.44     17.56 o 
   7  12   6      469.80      499.47     10.14 o 
   8  12   6        6.32       22.12      3.51 o 
   9  12   6       81.47       70.65      6.60 o 
  10  12   6      737.65      682.18     12.16 o 
   0  13   6       18.42       16.19      8.42 o 
   1  13   6       23.17       21.52      3.17 o 
   2  13   6      100.09       65.11      5.53 o 
   3  13   6      259.31      244.91      6.73 o 
   4  13   6       95.52       86.82      5.21 o 
   5  13   6       63.42       57.63      8.98 o 
   6  13   6        6.39       14.36      3.02 o 
   7  13   6       15.42       22.58      3.73 o 
   8  13   6       32.37       28.38      3.39 o 
   9  13   6        3.43       15.75      2.56 o 
   0  14   6     2198.28     2283.85     50.41 o 
   1  14   6        0.20       18.25      3.77 o 
   2  14   6      257.78      279.18      8.21 o 
   3  14   6      314.83      308.93      8.86 o 
   4  14   6      447.42      429.93      9.80 o 
   5  14   6      461.88      432.55     15.80 o 
   6  14   6     1467.86     1436.83     22.58 o 
   7  14   6        1.20       16.94      3.59 o 
   0  15   6      150.32      135.83      9.38 o 
   1  15   6        6.87       20.60      2.79 o 
   2  15   6       26.38       26.59      3.38 o 
   3  15   6        6.63       13.15      4.62 o 
   4  15   6       18.57       23.36      3.36 o 
   5  15   6       28.67       22.25      2.92 o 
   1   1   7     1157.02     1134.29     18.32 o 
   1   2   7       45.70       34.92      7.51 o 
   2   2   7       74.06       51.54     11.62 o 
   1   3   7     3326.11     3434.86     28.20 o 
   2   3   7      894.14      930.18      9.69 o 
   3   3   7     2342.90     2380.51     44.93 o 
   1   4   7      229.27      230.27     11.77 o 
   2   4   7       12.28       21.31      3.51 o 
   3   4   7       54.66       37.04      5.55 o 
   4   4   7       53.72       38.36      4.30 o 
   1   5   7     1283.93     1349.91     12.12 o 
   2   5   7      158.80      140.29      4.27 o 
   3   5   7      491.82      489.77      7.20 o 
   4   5   7       30.05       24.48      2.78 o 
   5   5   7      707.71      685.91     15.81 o 
   1   6   7      225.38      215.29      9.83 o 
   2   6   7       47.19       41.38      4.14 o 
   3   6   7       15.31       17.85      2.40 o 
   4   6   7       23.09       30.43      2.90 o 
   5   6   7       14.50       26.69      3.09 o 
   6   6   7      499.25      436.10     10.76 o 
   1   7   7       85.08       91.71      4.91 o 
   2   7   7       15.80       22.04      2.75 o 
   3   7   7      301.50      291.41      6.41 o 
   4   7   7      301.07      292.43      7.04 o 
   5   7   7     1088.90     1137.01     13.83 o 
   6   7   7       69.42       57.71      5.23 o 
   7   7   7     1010.53     1034.17     18.92 o 
   1   8   7      245.23      259.30      7.43 o 
   2   8   7      961.99      912.77     11.60 o 
   3   8   7        0.00       18.22      2.58 o 
   4   8   7       69.39       67.11      7.22 o 
   5   8   7        7.30       21.64      3.29 o 
   6   8   7      237.57      256.44      6.31 o 
   7   8   7      498.80      448.89     14.92 o 
   8   8   7       35.91       32.67      4.41 o 
   1   9   7      614.79      610.32      9.47 o 
   2   9   7      166.79      154.47      7.19 o 
   3   9   7     1029.85     1107.98     13.98 o 
   4   9   7       47.01       47.75      3.98 o 
   5   9   7     1603.01     1580.52     19.13 o 
   6   9   7       10.07       21.35      2.78 o 
   7   9   7     1275.79     1251.79     19.93 o 
   8   9   7       23.50       37.99      3.49 o 
   9   9   7      874.27      826.30     20.87 o 
   1  10   7      248.81      252.01      9.69 o 
   2  10   7      989.05     1008.75     12.91 o 
   3  10   7      116.23      114.35      7.07 o 
   4  10   7       69.32       52.36      6.42 o 
   5  10   7      241.25      266.06     13.11 o 
   6  10   7        0.48        9.14      2.90 o 
   7  10   7       15.63       26.21      3.30 o 
   8  10   7       21.90       22.03      3.81 o 
   9  10   7      182.57      177.15      8.30 o 
   1  11   7     2189.98     2291.95     25.31 o 
   2  11   7       23.02       26.86      4.28 o 
   3  11   7     1115.39     1105.81     17.22 o 
   4  11   7      727.76      675.09     11.83 o 
   5  11   7     1281.47     1258.87     19.29 o 
   6  11   7       13.74       22.57      3.21 o 
   7  11   7     1453.79     1470.07     20.04 o 
   1  12   7      205.15      169.59      9.30 o 
   2  12   7        9.57       18.98      3.96 o 
   3  12   7        0.17       16.05      3.68 o 
   4  12   7        0.34       16.23      3.11 o 
   5  12   7      172.44      159.37     10.35 o 
   6  12   7       11.03       16.62      4.39 o 
   1  13   7     1644.53     1708.83     20.10 o 
   2  13   7       34.28       29.12      4.08 o 
   3  13   7      678.72      610.90     10.30 o 
   0   0   8       20.65       24.55     14.26 o 
   0   1   8      145.94      146.75     11.87 o 
   1   1   8       62.15       61.80      7.49 o 
   0   2   8      879.19      962.70     22.46 o 
   1   2   8      122.36      105.24     10.96 o 
   2   2   8     1772.03     1934.69     38.68 o 
   0   3   8       13.62       45.84     10.16 o 
   1   3   8       55.39       54.79      5.86 o 
   2   3   8        7.32       23.52      3.53 o 
   3   3   8      177.88      154.84     11.11 o 
   0   4   8     1041.27     1077.44     39.23 o 
   1   4   8       23.29       30.64      4.24 o 
   2   4   8     1019.87     1063.25     19.60 o 
   3   4   8       25.64       34.28      4.77 o 
   4   4   8      391.69      446.10     14.95 o 
   0   5   8        0.19       20.70      5.68 o 
   1   5   8       82.67       75.66      8.82 o 
   2   5   8       30.85       31.66      4.25 o 
   3   5   8       26.62       28.63      4.42 o 
   4   5   8      387.58      398.17      9.32 o 
   5   5   8       18.71       27.20      6.10 o 
   0   6   8      221.29      229.23     12.16 o 
   1   6   8       40.66       26.89      3.46 o 
   2   6   8      869.41      872.42     14.42 o 
   3   6   8      247.74      246.57     11.51 o 
   4   6   8      803.29      905.55     17.37 o 
   5   6   8       83.28       81.78      5.44 o 
   6   6   8      452.07      519.71     17.19 o 
   0   7   8     1263.62     1378.21     39.40 o 
   1   7   8       45.64       42.57      4.80 o 
   2   7   8       52.37       45.32      5.59 o 
   3   7   8      280.55      305.46      8.66 o 
   4   7   8      201.51      251.72     10.22 o 
   5   7   8        9.41       18.60      3.76 o 
   6   7   8       20.71       39.02      4.14 o 
   7   7   8      352.83      358.60     13.35 o 
   0   8   8      703.98      650.62     23.51 o 
   1   8   8      134.16      127.63     10.47 o 
   2   8   8     1420.21     1365.65     22.77 o 
   3   8   8       75.95       65.23      6.76 o 
   4   8   8     1170.14     1231.95     19.84 o 
   5   8   8      114.33      123.55     10.87 o 
   6   8   8      745.82      845.30     13.91 o 
   0   9   8      621.09      673.89     25.41 o 
   1   9   8       33.71       24.18      4.91 o 
   2   9   8       45.98       37.57      4.78 o 
   3   9   8        1.99       21.43      3.20 o 
   4   9   8        4.05       16.07      3.10 o 
   0  10   8      112.08       86.10     11.74 o 
   1  10   8        1.09       16.61      4.14 o 
   1   1   9     1153.35     1184.08     25.12 o 
   1   2   9       21.64       24.74      4.25 o 
   2   2   9      172.98      147.35     16.94 o 
   1   3   9      160.33      212.85      9.22 o 
   2   3   9        0.02       13.38      5.04 o 
                                                 
